# Supplementary material for: Plastome Evolution and Comparative Analyses of a Recently Radiated Genus Vanda (Aeridinae, Orchidaceae)
Source: Int J Mol Sci. 2024 Sep 2;25(17):9538. doi: 10.3390/ijms25179538 (PMC11394697; doi:10.3390/ijms25179538)
Supplement: Supplementary file 1 [file ijms-25-09538-s001.zip]

Archive with 1 entries (1 files):
- ijms-3149424-supplementary.pdf
